# Supplementary material for: Redox regulation of PTPN22 affects the severity of T-cell-dependent autoimmune inflammation
Source: eLife. 2022 May 19;11:e74549. doi: 10.7554/eLife.74549 (PMC9119677; doi:10.7554/eLife.74549)
Supplement: Figure 5—source data 2. [file elife-74549-fig5-data2.zip]

Archive with 97 entries (87 files):
- Source 5b-PTPN22 expression/
- Source 5b-PTPN22 expression/actin/
- Source 5b-PTPN22 expression/actin/homemade/
- Source 5b-PTPN22 expression/actin/homemade/Inflam 2020-09-04_13h31m49s_Exposure_106.7sec.scn
- Source 5b-PTPN22 expression/actin/homemade/Inflam 2020-09-04_13h31m49s_Exposure_116.9sec.scn
- Source 5b-PTPN22 expression/actin/homemade/Inflam 2020-09-04_13h31m49s_Exposure_127.1sec.scn
- Source 5b-PTPN22 expression/actin/homemade/Inflam 2020-09-04_13h31m49s_Exposure_137.2sec.scn
- Source 5b-PTPN22 expression/actin/homemade/Inflam 2020-09-04_13h31m49s_Exposure_147.4sec.scn
- Source 5b-PTPN22 expression/actin/homemade/Inflam 2020-09-04_13h31m49s_Exposure_15.2sec.scn
- Source 5b-PTPN22 expression/actin/homemade/Inflam 2020-09-04_13h31m49s_Exposure_157.6sec.scn
- Source 5b-PTPN22 expression/actin/homemade/Inflam 2020-09-04_13h31m49s_Exposure_167.8sec.scn
- Source 5b-PTPN22 expression/actin/homemade/Inflam 2020-09-04_13h31m49s_Exposure_177.9sec.scn
- Source 5b-PTPN22 expression/actin/homemade/Inflam 2020-09-04_13h31m49s_Exposure_188.1sec.scn
- Source 5b-PTPN22 expression/actin/homemade/Inflam 2020-09-04_13h31m49s_Exposure_198.3sec.scn
- Source 5b-PTPN22 expression/actin/homemade/Inflam 2020-09-04_13h31m49s_Exposure_208.4sec.scn
- Source 5b-PTPN22 expression/actin/homemade/Inflam 2020-09-04_13h31m49s_Exposure_218.6sec.scn
- Source 5b-PTPN22 expression/actin/homemade/Inflam 2020-09-04_13h31m49s_Exposure_228.8sec.scn
- Source 5b-PTPN22 expression/actin/homemade/Inflam 2020-09-04_13h31m49s_Exposure_239.0sec.scn
- Source 5b-PTPN22 expression/actin/homemade/Inflam 2020-09-04_13h31m49s_Exposure_249.1sec.scn
- Source 5b-PTPN22 expression/actin/homemade/Inflam 2020-09-04_13h31m49s_Exposure_25.3sec.scn
- Source 5b-PTPN22 expression/actin/homemade/Inflam 2020-09-04_13h31m49s_Exposure_259.3sec.scn
- Source 5b-PTPN22 expression/actin/homemade/Inflam 2020-09-04_13h31m49s_Exposure_269.5sec.scn
- Source 5b-PTPN22 expression/actin/homemade/Inflam 2020-09-04_13h31m49s_Exposure_279.6sec.scn
- Source 5b-PTPN22 expression/actin/homemade/Inflam 2020-09-04_13h31m49s_Exposure_289.8sec.scn
- Source 5b-PTPN22 expression/actin/homemade/Inflam 2020-09-04_13h31m49s_Exposure_300.0sec.scn
- Source 5b-PTPN22 expression/actin/homemade/Inflam 2020-09-04_13h31m49s_Exposure_35.5sec.scn
- Source 5b-PTPN22 expression/actin/homemade/Inflam 2020-09-04_13h31m49s_Exposure_45.7sec.scn
- Source 5b-PTPN22 expression/actin/homemade/Inflam 2020-09-04_13h31m49s_Exposure_5.0sec.scn
- Source 5b-PTPN22 expression/actin/homemade/Inflam 2020-09-04_13h31m49s_Exposure_55.9sec.scn
- Source 5b-PTPN22 expression/actin/homemade/Inflam 2020-09-04_13h31m49s_Exposure_66.0sec.scn
- Source 5b-PTPN22 expression/actin/homemade/Inflam 2020-09-04_13h31m49s_Exposure_76.2sec.scn
- Source 5b-PTPN22 expression/actin/homemade/Inflam 2020-09-04_13h31m49s_Exposure_86.4sec.scn
- Source 5b-PTPN22 expression/actin/homemade/Inflam 2020-09-04_13h31m49s_Exposure_96.5sec.scn
- Source 5b-PTPN22 expression/actin/homemade/ladder.scn
- Source 5b-PTPN22 expression/pep/
- Source 5b-PTPN22 expression/pep/comm/
- Source 5b-PTPN22 expression/pep/comm/Inflam 2020-09-03_12h33m22s_Exposure_15.2sec.scn
- Source 5b-PTPN22 expression/pep/comm/Inflam 2020-09-03_12h33m22s_Exposure_25.3sec.scn
- Source 5b-PTPN22 expression/pep/comm/Inflam 2020-09-03_12h33m22s_Exposure_5.0sec.scn
- Source 5b-PTPN22 expression/pep/comm/ladder.scn
- Source 5b-PTPN22 expression/pep/homemade/
- Source 5b-PTPN22 expression/pep/homemade/Inflam 2020-09-03_12h15m21s_Exposure_106.7sec.scn
- Source 5b-PTPN22 expression/pep/homemade/Inflam 2020-09-03_12h15m21s_Exposure_116.9sec.scn
- Source 5b-PTPN22 expression/pep/homemade/Inflam 2020-09-03_12h15m21s_Exposure_127.1sec.scn
- Source 5b-PTPN22 expression/pep/homemade/Inflam 2020-09-03_12h15m21s_Exposure_137.2sec.scn
- Source 5b-PTPN22 expression/pep/homemade/Inflam 2020-09-03_12h15m21s_Exposure_147.4sec.scn
- Source 5b-PTPN22 expression/pep/homemade/Inflam 2020-09-03_12h15m21s_Exposure_15.2sec.scn
- Source 5b-PTPN22 expression/pep/homemade/Inflam 2020-09-03_12h15m21s_Exposure_157.6sec.scn
- Source 5b-PTPN22 expression/pep/homemade/Inflam 2020-09-03_12h15m21s_Exposure_167.8sec.scn
- Source 5b-PTPN22 expression/pep/homemade/Inflam 2020-09-03_12h15m21s_Exposure_177.9sec.scn
- Source 5b-PTPN22 expression/pep/homemade/Inflam 2020-09-03_12h15m21s_Exposure_188.1sec.scn
- Source 5b-PTPN22 expression/pep/homemade/Inflam 2020-09-03_12h15m21s_Exposure_198.3sec.scn
- Source 5b-PTPN22 expression/pep/homemade/Inflam 2020-09-03_12h15m21s_Exposure_208.4sec.scn
- Source 5b-PTPN22 expression/pep/homemade/Inflam 2020-09-03_12h15m21s_Exposure_218.6sec.scn
- Source 5b-PTPN22 expression/pep/homemade/Inflam 2020-09-03_12h15m21s_Exposure_228.8sec.scn
- Source 5b-PTPN22 expression/pep/homemade/Inflam 2020-09-03_12h15m21s_Exposure_239.0sec.scn
- Source 5b-PTPN22 expression/pep/homemade/Inflam 2020-09-03_12h15m21s_Exposure_249.1sec.scn
- Source 5b-PTPN22 expression/pep/homemade/Inflam 2020-09-03_12h15m21s_Exposure_25.3sec.scn
- Source 5b-PTPN22 expression/pep/homemade/Inflam 2020-09-03_12h15m21s_Exposure_259.3sec.scn
- Source 5b-PTPN22 expression/pep/homemade/Inflam 2020-09-03_12h15m21s_Exposure_269.5sec.scn
- Source 5b-PTPN22 expression/pep/homemade/Inflam 2020-09-03_12h15m21s_Exposure_279.6sec.scn
- Source 5b-PTPN22 expression/pep/homemade/Inflam 2020-09-03_12h15m21s_Exposure_289.8sec.scn
- Source 5b-PTPN22 expression/pep/homemade/Inflam 2020-09-03_12h15m21s_Exposure_300.0sec.scn
- Source 5b-PTPN22 expression/pep/homemade/Inflam 2020-09-03_12h15m21s_Exposure_35.5sec.scn
- Source 5b-PTPN22 expression/pep/homemade/Inflam 2020-09-03_12h15m21s_Exposure_45.7sec.scn
- Source 5b-PTPN22 expression/pep/homemade/Inflam 2020-09-03_12h15m21s_Exposure_5.0sec.scn
- Source 5b-PTPN22 expression/pep/homemade/Inflam 2020-09-03_12h15m21s_Exposure_55.9sec.scn
- Source 5b-PTPN22 expression/pep/homemade/Inflam 2020-09-03_12h15m21s_Exposure_66.0sec.scn
- Source 5b-PTPN22 expression/pep/homemade/Inflam 2020-09-03_12h15m21s_Exposure_76.2sec.scn
- Source 5b-PTPN22 expression/pep/homemade/Inflam 2020-09-03_12h15m21s_Exposure_86.4sec.scn
- Source 5b-PTPN22 expression/pep/homemade/Inflam 2020-09-03_12h15m21s_Exposure_96.5sec.scn
- Source 5b-PTPN22 expression/pep/homemade/ladder.scn
- Source 5b-PTPN22 expression/t cell sign/
- Source 5b-PTPN22 expression/t cell sign/h2b homemade/
- Source 5b-PTPN22 expression/t cell sign/h2b homemade/Inflam 2020-09-03_12h41m19s_Exposure_15.2sec.scn
- Source 5b-PTPN22 expression/t cell sign/h2b homemade/Inflam 2020-09-03_12h41m19s_Exposure_25.3sec.scn
- Source 5b-PTPN22 expression/t cell sign/h2b homemade/Inflam 2020-09-03_12h41m19s_Exposure_35.5sec.scn
- Source 5b-PTPN22 expression/t cell sign/h2b homemade/Inflam 2020-09-03_12h41m19s_Exposure_45.7sec.scn
- Source 5b-PTPN22 expression/t cell sign/h2b homemade/Inflam 2020-09-03_12h41m19s_Exposure_5.0sec.scn
- Source 5b-PTPN22 expression/t cell sign/tcr_comm/
- Source 5b-PTPN22 expression/t cell sign/tcr_comm/Inflam 2020-09-03_12h59m51s_Exposure_15.2sec.scn
- Source 5b-PTPN22 expression/t cell sign/tcr_comm/Inflam 2020-09-03_12h59m51s_Exposure_25.3sec.scn
- Source 5b-PTPN22 expression/t cell sign/tcr_comm/Inflam 2020-09-03_12h59m51s_Exposure_5.0sec.scn
- Source 5b-PTPN22 expression/t cell sign/tcr_comm/ladder.scn
- Source 5b-PTPN22 expression/t cell sign/tcr_home/
- Source 5b-PTPN22 expression/t cell sign/tcr_home/Inflam 2020-09-03_12h53m32s_Exposure_106.7sec.scn
- Source 5b-PTPN22 expression/t cell sign/tcr_home/Inflam 2020-09-03_12h53m32s_Exposure_15.2sec.scn
- Source 5b-PTPN22 expression/t cell sign/tcr_home/Inflam 2020-09-03_12h53m32s_Exposure_25.3sec.scn
- Source 5b-PTPN22 expression/t cell sign/tcr_home/Inflam 2020-09-03_12h53m32s_Exposure_35.5sec.scn
- Source 5b-PTPN22 expression/t cell sign/tcr_home/Inflam 2020-09-03_12h53m32s_Exposure_45.7sec.scn
- Source 5b-PTPN22 expression/t cell sign/tcr_home/Inflam 2020-09-03_12h53m32s_Exposure_5.0sec.scn
- Source 5b-PTPN22 expression/t cell sign/tcr_home/Inflam 2020-09-03_12h53m32s_Exposure_55.9sec.scn
- Source 5b-PTPN22 expression/t cell sign/tcr_home/Inflam 2020-09-03_12h53m32s_Exposure_66.0sec.scn
- Source 5b-PTPN22 expression/t cell sign/tcr_home/Inflam 2020-09-03_12h53m32s_Exposure_76.2sec.scn
- Source 5b-PTPN22 expression/t cell sign/tcr_home/Inflam 2020-09-03_12h53m32s_Exposure_86.4sec.scn
- Source 5b-PTPN22 expression/t cell sign/tcr_home/Inflam 2020-09-03_12h53m32s_Exposure_96.5sec.scn
- Source 5b-PTPN22 expression/t cell sign/tcr_home/ladder.scn
