# Supplementary material for: Redox regulation of PTPN22 affects the severity of T-cell-dependent autoimmune inflammation
Source: eLife. 2022 May 19;11:e74549. doi: 10.7554/eLife.74549 (PMC9119677; doi:10.7554/eLife.74549)
Supplement: Figure 6—source data 2. [file elife-74549-fig6-data2.zip]

Archive with 84 entries (79 files):
- Source 6a-b, ERK, Zap70, FYN, LCK/
- Source 6a-b, ERK, Zap70, FYN, LCK/Inflam 2020-04-20_11h24m58s_Exposure_269.5sec_to quantify_3mins.tif
- Source 6a-b, ERK, Zap70, FYN, LCK/Inflam 2020-04-20_11h49m42s_Exposure_15.2sec_pE.tif
- Source 6a-b, ERK, Zap70, FYN, LCK/Inflam 2020-04-20_11h49m42s_Exposure_15.2sec_pERK_to quantify.tif
- Source 6a-b, ERK, Zap70, FYN, LCK/Zap70, Fyn, LCK, pERK_3mins_comm/
- Source 6a-b, ERK, Zap70, FYN, LCK/Zap70, Fyn, LCK, pERK_3mins_comm/Inflam 2020-04-20_11h34m59s_Exposure_15.2sec.scn
- Source 6a-b, ERK, Zap70, FYN, LCK/Zap70, Fyn, LCK, pERK_3mins_comm/Inflam 2020-04-20_11h34m59s_Exposure_25.3sec.scn
- Source 6a-b, ERK, Zap70, FYN, LCK/Zap70, Fyn, LCK, pERK_3mins_comm/Inflam 2020-04-20_11h34m59s_Exposure_35.5sec.scn
- Source 6a-b, ERK, Zap70, FYN, LCK/Zap70, Fyn, LCK, pERK_3mins_comm/Inflam 2020-04-20_11h34m59s_Exposure_45.7sec.scn
- Source 6a-b, ERK, Zap70, FYN, LCK/Zap70, Fyn, LCK, pERK_3mins_comm/Inflam 2020-04-20_11h34m59s_Exposure_5.0sec.scn
- Source 6a-b, ERK, Zap70, FYN, LCK/Zap70, Fyn, LCK, pERK_3mins_comm/Inflam 2020-04-20_11h34m59s_Exposure_55.9sec.scn
- Source 6a-b, ERK, Zap70, FYN, LCK/Zap70, Fyn, LCK, pERK_3mins_comm/ladder.scn
- Source 6a-b, ERK, Zap70, FYN, LCK/Zap70, Fyn, LCK, pERK_6mins_homemade/
- Source 6a-b, ERK, Zap70, FYN, LCK/Zap70, Fyn, LCK, pERK_6mins_homemade/Inflam 2020-04-20_11h39m57s_Exposure_106.7sec.scn
- Source 6a-b, ERK, Zap70, FYN, LCK/Zap70, Fyn, LCK, pERK_6mins_homemade/Inflam 2020-04-20_11h39m57s_Exposure_116.9sec.scn
- Source 6a-b, ERK, Zap70, FYN, LCK/Zap70, Fyn, LCK, pERK_6mins_homemade/Inflam 2020-04-20_11h39m57s_Exposure_127.1sec.scn
- Source 6a-b, ERK, Zap70, FYN, LCK/Zap70, Fyn, LCK, pERK_6mins_homemade/Inflam 2020-04-20_11h39m57s_Exposure_137.2sec.scn
- Source 6a-b, ERK, Zap70, FYN, LCK/Zap70, Fyn, LCK, pERK_6mins_homemade/Inflam 2020-04-20_11h39m57s_Exposure_147.4sec.scn
- Source 6a-b, ERK, Zap70, FYN, LCK/Zap70, Fyn, LCK, pERK_6mins_homemade/Inflam 2020-04-20_11h39m57s_Exposure_15.2sec.scn
- Source 6a-b, ERK, Zap70, FYN, LCK/Zap70, Fyn, LCK, pERK_6mins_homemade/Inflam 2020-04-20_11h39m57s_Exposure_157.6sec.scn
- Source 6a-b, ERK, Zap70, FYN, LCK/Zap70, Fyn, LCK, pERK_6mins_homemade/Inflam 2020-04-20_11h39m57s_Exposure_167.8sec.scn
- Source 6a-b, ERK, Zap70, FYN, LCK/Zap70, Fyn, LCK, pERK_6mins_homemade/Inflam 2020-04-20_11h39m57s_Exposure_177.9sec.scn
- Source 6a-b, ERK, Zap70, FYN, LCK/Zap70, Fyn, LCK, pERK_6mins_homemade/Inflam 2020-04-20_11h39m57s_Exposure_188.1sec.scn
- Source 6a-b, ERK, Zap70, FYN, LCK/Zap70, Fyn, LCK, pERK_6mins_homemade/Inflam 2020-04-20_11h39m57s_Exposure_198.3sec.scn
- Source 6a-b, ERK, Zap70, FYN, LCK/Zap70, Fyn, LCK, pERK_6mins_homemade/Inflam 2020-04-20_11h39m57s_Exposure_208.4sec.scn
- Source 6a-b, ERK, Zap70, FYN, LCK/Zap70, Fyn, LCK, pERK_6mins_homemade/Inflam 2020-04-20_11h39m57s_Exposure_218.6sec.scn
- Source 6a-b, ERK, Zap70, FYN, LCK/Zap70, Fyn, LCK, pERK_6mins_homemade/Inflam 2020-04-20_11h39m57s_Exposure_228.8sec.scn
- Source 6a-b, ERK, Zap70, FYN, LCK/Zap70, Fyn, LCK, pERK_6mins_homemade/Inflam 2020-04-20_11h39m57s_Exposure_239.0sec.scn
- Source 6a-b, ERK, Zap70, FYN, LCK/Zap70, Fyn, LCK, pERK_6mins_homemade/Inflam 2020-04-20_11h39m57s_Exposure_249.1sec.scn
- Source 6a-b, ERK, Zap70, FYN, LCK/Zap70, Fyn, LCK, pERK_6mins_homemade/Inflam 2020-04-20_11h39m57s_Exposure_25.3sec.scn
- Source 6a-b, ERK, Zap70, FYN, LCK/Zap70, Fyn, LCK, pERK_6mins_homemade/Inflam 2020-04-20_11h39m57s_Exposure_259.3sec.scn
- Source 6a-b, ERK, Zap70, FYN, LCK/Zap70, Fyn, LCK, pERK_6mins_homemade/Inflam 2020-04-20_11h39m57s_Exposure_269.5sec.scn
- Source 6a-b, ERK, Zap70, FYN, LCK/Zap70, Fyn, LCK, pERK_6mins_homemade/Inflam 2020-04-20_11h39m57s_Exposure_279.6sec.scn
- Source 6a-b, ERK, Zap70, FYN, LCK/Zap70, Fyn, LCK, pERK_6mins_homemade/Inflam 2020-04-20_11h39m57s_Exposure_289.8sec.scn
- Source 6a-b, ERK, Zap70, FYN, LCK/Zap70, Fyn, LCK, pERK_6mins_homemade/Inflam 2020-04-20_11h39m57s_Exposure_300.0sec.scn
- Source 6a-b, ERK, Zap70, FYN, LCK/Zap70, Fyn, LCK, pERK_6mins_homemade/Inflam 2020-04-20_11h39m57s_Exposure_35.5sec.scn
- Source 6a-b, ERK, Zap70, FYN, LCK/Zap70, Fyn, LCK, pERK_6mins_homemade/Inflam 2020-04-20_11h39m57s_Exposure_45.7sec.scn
- Source 6a-b, ERK, Zap70, FYN, LCK/Zap70, Fyn, LCK, pERK_6mins_homemade/Inflam 2020-04-20_11h39m57s_Exposure_5.0sec.scn
- Source 6a-b, ERK, Zap70, FYN, LCK/Zap70, Fyn, LCK, pERK_6mins_homemade/Inflam 2020-04-20_11h39m57s_Exposure_55.9sec.scn
- Source 6a-b, ERK, Zap70, FYN, LCK/Zap70, Fyn, LCK, pERK_6mins_homemade/Inflam 2020-04-20_11h39m57s_Exposure_66.0sec.scn
- Source 6a-b, ERK, Zap70, FYN, LCK/Zap70, Fyn, LCK, pERK_6mins_homemade/Inflam 2020-04-20_11h39m57s_Exposure_76.2sec.scn
- Source 6a-b, ERK, Zap70, FYN, LCK/Zap70, Fyn, LCK, pERK_6mins_homemade/Inflam 2020-04-20_11h39m57s_Exposure_86.4sec.scn
- Source 6a-b, ERK, Zap70, FYN, LCK/Zap70, Fyn, LCK, pERK_6mins_homemade/Inflam 2020-04-20_11h39m57s_Exposure_96.5sec.scn
- Source 6a-b, ERK, Zap70, FYN, LCK/Zap70, Fyn, LCK, pERK_6mins_homemade/ladder.scn
- Source 6a-b, ERK, Zap70, FYN, LCK/Zap70, Fyn, LCK, pErk_6min_comm/
- Source 6a-b, ERK, Zap70, FYN, LCK/Zap70, Fyn, LCK, pErk_6min_comm/Inflam 2020-04-20_11h49m42s_Exposure_15.2sec.scn
- Source 6a-b, ERK, Zap70, FYN, LCK/Zap70, Fyn, LCK, pErk_6min_comm/Inflam 2020-04-20_11h49m42s_Exposure_25.3sec.scn
- Source 6a-b, ERK, Zap70, FYN, LCK/Zap70, Fyn, LCK, pErk_6min_comm/Inflam 2020-04-20_11h49m42s_Exposure_35.5sec.scn
- Source 6a-b, ERK, Zap70, FYN, LCK/Zap70, Fyn, LCK, pErk_6min_comm/Inflam 2020-04-20_11h49m42s_Exposure_45.7sec.scn
- Source 6a-b, ERK, Zap70, FYN, LCK/Zap70, Fyn, LCK, pErk_6min_comm/Inflam 2020-04-20_11h49m42s_Exposure_5.0sec.scn
- Source 6a-b, ERK, Zap70, FYN, LCK/Zap70, Fyn, LCK, pErk_6min_comm/Inflam 2020-04-20_11h49m42s_Exposure_55.9sec.scn
- Source 6a-b, ERK, Zap70, FYN, LCK/Zap70, Fyn, LCK, pErk_6min_comm/ladder.scn
- Source 6a-b, ERK, Zap70, FYN, LCK/Zap70, LCK, Fyn, pErk_3mins_homemade/
- Source 6a-b, ERK, Zap70, FYN, LCK/Zap70, LCK, Fyn, pErk_3mins_homemade/Inflam 2020-04-20_11h24m58s_Exposure_106.7sec.scn
- Source 6a-b, ERK, Zap70, FYN, LCK/Zap70, LCK, Fyn, pErk_3mins_homemade/Inflam 2020-04-20_11h24m58s_Exposure_116.9sec.scn
- Source 6a-b, ERK, Zap70, FYN, LCK/Zap70, LCK, Fyn, pErk_3mins_homemade/Inflam 2020-04-20_11h24m58s_Exposure_127.1sec.scn
- Source 6a-b, ERK, Zap70, FYN, LCK/Zap70, LCK, Fyn, pErk_3mins_homemade/Inflam 2020-04-20_11h24m58s_Exposure_137.2sec.scn
- Source 6a-b, ERK, Zap70, FYN, LCK/Zap70, LCK, Fyn, pErk_3mins_homemade/Inflam 2020-04-20_11h24m58s_Exposure_147.4sec.scn
- Source 6a-b, ERK, Zap70, FYN, LCK/Zap70, LCK, Fyn, pErk_3mins_homemade/Inflam 2020-04-20_11h24m58s_Exposure_15.2sec.scn
- Source 6a-b, ERK, Zap70, FYN, LCK/Zap70, LCK, Fyn, pErk_3mins_homemade/Inflam 2020-04-20_11h24m58s_Exposure_157.6sec.scn
- Source 6a-b, ERK, Zap70, FYN, LCK/Zap70, LCK, Fyn, pErk_3mins_homemade/Inflam 2020-04-20_11h24m58s_Exposure_167.8sec.scn
- Source 6a-b, ERK, Zap70, FYN, LCK/Zap70, LCK, Fyn, pErk_3mins_homemade/Inflam 2020-04-20_11h24m58s_Exposure_177.9sec.scn
- Source 6a-b, ERK, Zap70, FYN, LCK/Zap70, LCK, Fyn, pErk_3mins_homemade/Inflam 2020-04-20_11h24m58s_Exposure_188.1sec.scn
- Source 6a-b, ERK, Zap70, FYN, LCK/Zap70, LCK, Fyn, pErk_3mins_homemade/Inflam 2020-04-20_11h24m58s_Exposure_198.3sec.scn
- Source 6a-b, ERK, Zap70, FYN, LCK/Zap70, LCK, Fyn, pErk_3mins_homemade/Inflam 2020-04-20_11h24m58s_Exposure_208.4sec.scn
- Source 6a-b, ERK, Zap70, FYN, LCK/Zap70, LCK, Fyn, pErk_3mins_homemade/Inflam 2020-04-20_11h24m58s_Exposure_218.6sec.scn
- Source 6a-b, ERK, Zap70, FYN, LCK/Zap70, LCK, Fyn, pErk_3mins_homemade/Inflam 2020-04-20_11h24m58s_Exposure_228.8sec.scn
- Source 6a-b, ERK, Zap70, FYN, LCK/Zap70, LCK, Fyn, pErk_3mins_homemade/Inflam 2020-04-20_11h24m58s_Exposure_239.0sec.scn
- Source 6a-b, ERK, Zap70, FYN, LCK/Zap70, LCK, Fyn, pErk_3mins_homemade/Inflam 2020-04-20_11h24m58s_Exposure_249.1sec.scn
- Source 6a-b, ERK, Zap70, FYN, LCK/Zap70, LCK, Fyn, pErk_3mins_homemade/Inflam 2020-04-20_11h24m58s_Exposure_25.3sec.scn
- Source 6a-b, ERK, Zap70, FYN, LCK/Zap70, LCK, Fyn, pErk_3mins_homemade/Inflam 2020-04-20_11h24m58s_Exposure_259.3sec.scn
- Source 6a-b, ERK, Zap70, FYN, LCK/Zap70, LCK, Fyn, pErk_3mins_homemade/Inflam 2020-04-20_11h24m58s_Exposure_269.5sec.scn
- Source 6a-b, ERK, Zap70, FYN, LCK/Zap70, LCK, Fyn, pErk_3mins_homemade/Inflam 2020-04-20_11h24m58s_Exposure_279.6sec.scn
- Source 6a-b, ERK, Zap70, FYN, LCK/Zap70, LCK, Fyn, pErk_3mins_homemade/Inflam 2020-04-20_11h24m58s_Exposure_289.8sec.scn
- Source 6a-b, ERK, Zap70, FYN, LCK/Zap70, LCK, Fyn, pErk_3mins_homemade/Inflam 2020-04-20_11h24m58s_Exposure_300.0sec.scn
- Source 6a-b, ERK, Zap70, FYN, LCK/Zap70, LCK, Fyn, pErk_3mins_homemade/Inflam 2020-04-20_11h24m58s_Exposure_35.5sec.scn
- Source 6a-b, ERK, Zap70, FYN, LCK/Zap70, LCK, Fyn, pErk_3mins_homemade/Inflam 2020-04-20_11h24m58s_Exposure_45.7sec.scn
- Source 6a-b, ERK, Zap70, FYN, LCK/Zap70, LCK, Fyn, pErk_3mins_homemade/Inflam 2020-04-20_11h24m58s_Exposure_5.0sec.scn
- Source 6a-b, ERK, Zap70, FYN, LCK/Zap70, LCK, Fyn, pErk_3mins_homemade/Inflam 2020-04-20_11h24m58s_Exposure_55.9sec.scn
- Source 6a-b, ERK, Zap70, FYN, LCK/Zap70, LCK, Fyn, pErk_3mins_homemade/Inflam 2020-04-20_11h24m58s_Exposure_66.0sec.scn
- Source 6a-b, ERK, Zap70, FYN, LCK/Zap70, LCK, Fyn, pErk_3mins_homemade/Inflam 2020-04-20_11h24m58s_Exposure_76.2sec.scn
- Source 6a-b, ERK, Zap70, FYN, LCK/Zap70, LCK, Fyn, pErk_3mins_homemade/Inflam 2020-04-20_11h24m58s_Exposure_86.4sec.scn
- Source 6a-b, ERK, Zap70, FYN, LCK/Zap70, LCK, Fyn, pErk_3mins_homemade/Inflam 2020-04-20_11h24m58s_Exposure_96.5sec.scn
- Source 6a-b, ERK, Zap70, FYN, LCK/Zap70, LCK, Fyn, pErk_3mins_homemade/ladder.scn
