# Supplementary material for: Redox regulation of PTPN22 affects the severity of T-cell-dependent autoimmune inflammation
Source: eLife. 2022 May 19;11:e74549. doi: 10.7554/eLife.74549 (PMC9119677; doi:10.7554/eLife.74549)
Supplement: Figure 6—source data 4. [file elife-74549-fig6-data4.zip]

Archive with 309 entries (288 files):
- Soure 6c/gel 1/
- Soure 6c/gel 1/actin figure.tif
- Soure 6c/gel 1/actin/
- Soure 6c/gel 1/actin/Inflam 2019-08-28_11h06m08s_Exposure_106.7sec.scn
- Soure 6c/gel 1/actin/Inflam 2019-08-28_11h06m08s_Exposure_116.9sec.scn
- Soure 6c/gel 1/actin/Inflam 2019-08-28_11h06m08s_Exposure_127.1sec.scn
- Soure 6c/gel 1/actin/Inflam 2019-08-28_11h06m08s_Exposure_137.2sec.scn
- Soure 6c/gel 1/actin/Inflam 2019-08-28_11h06m08s_Exposure_147.4sec.scn
- Soure 6c/gel 1/actin/Inflam 2019-08-28_11h06m08s_Exposure_15.2sec.scn
- Soure 6c/gel 1/actin/Inflam 2019-08-28_11h06m08s_Exposure_157.6sec.scn
- Soure 6c/gel 1/actin/Inflam 2019-08-28_11h06m08s_Exposure_167.8sec.scn
- Soure 6c/gel 1/actin/Inflam 2019-08-28_11h06m08s_Exposure_177.9sec.scn
- Soure 6c/gel 1/actin/Inflam 2019-08-28_11h06m08s_Exposure_25.3sec.scn
- Soure 6c/gel 1/actin/Inflam 2019-08-28_11h06m08s_Exposure_35.5sec.scn
- Soure 6c/gel 1/actin/Inflam 2019-08-28_11h06m08s_Exposure_45.7sec.scn
- Soure 6c/gel 1/actin/Inflam 2019-08-28_11h06m08s_Exposure_5.0sec.scn
- Soure 6c/gel 1/actin/Inflam 2019-08-28_11h06m08s_Exposure_55.9sec.scn
- Soure 6c/gel 1/actin/Inflam 2019-08-28_11h06m08s_Exposure_66.0sec.scn
- Soure 6c/gel 1/actin/Inflam 2019-08-28_11h06m08s_Exposure_76.2sec.scn
- Soure 6c/gel 1/actin/Inflam 2019-08-28_11h06m08s_Exposure_86.4sec.scn
- Soure 6c/gel 1/actin/Inflam 2019-08-28_11h06m08s_Exposure_96.5sec.scn
- Soure 6c/gel 1/actin/ladder.scn
- Soure 6c/gel 1/ERK figure.tif
- Soure 6c/gel 1/ERK/
- Soure 6c/gel 1/ERK/Inflam 2019-08-27_13h49m18s_Exposure_106.7sec.scn
- Soure 6c/gel 1/ERK/Inflam 2019-08-27_13h49m18s_Exposure_116.9sec.scn
- Soure 6c/gel 1/ERK/Inflam 2019-08-27_13h49m18s_Exposure_127.1sec.scn
- Soure 6c/gel 1/ERK/Inflam 2019-08-27_13h49m18s_Exposure_137.2sec.scn
- Soure 6c/gel 1/ERK/Inflam 2019-08-27_13h49m18s_Exposure_147.4sec.scn
- Soure 6c/gel 1/ERK/Inflam 2019-08-27_13h49m18s_Exposure_15.2sec.scn
- Soure 6c/gel 1/ERK/Inflam 2019-08-27_13h49m18s_Exposure_157.6sec.scn
- Soure 6c/gel 1/ERK/Inflam 2019-08-27_13h49m18s_Exposure_167.8sec.scn
- Soure 6c/gel 1/ERK/Inflam 2019-08-27_13h49m18s_Exposure_177.9sec.scn
- Soure 6c/gel 1/ERK/Inflam 2019-08-27_13h49m18s_Exposure_188.1sec.scn
- Soure 6c/gel 1/ERK/Inflam 2019-08-27_13h49m18s_Exposure_198.3sec.scn
- Soure 6c/gel 1/ERK/Inflam 2019-08-27_13h49m18s_Exposure_208.4sec.scn
- Soure 6c/gel 1/ERK/Inflam 2019-08-27_13h49m18s_Exposure_218.6sec.scn
- Soure 6c/gel 1/ERK/Inflam 2019-08-27_13h49m18s_Exposure_228.8sec.scn
- Soure 6c/gel 1/ERK/Inflam 2019-08-27_13h49m18s_Exposure_239.0sec.scn
- Soure 6c/gel 1/ERK/Inflam 2019-08-27_13h49m18s_Exposure_25.3sec.scn
- Soure 6c/gel 1/ERK/Inflam 2019-08-27_13h49m18s_Exposure_35.5sec.scn
- Soure 6c/gel 1/ERK/Inflam 2019-08-27_13h49m18s_Exposure_45.7sec.scn
- Soure 6c/gel 1/ERK/Inflam 2019-08-27_13h49m18s_Exposure_5.0sec.scn
- Soure 6c/gel 1/ERK/Inflam 2019-08-27_13h49m18s_Exposure_55.9sec.scn
- Soure 6c/gel 1/ERK/Inflam 2019-08-27_13h49m18s_Exposure_66.0sec.scn
- Soure 6c/gel 1/ERK/Inflam 2019-08-27_13h49m18s_Exposure_76.2sec.scn
- Soure 6c/gel 1/ERK/Inflam 2019-08-27_13h49m18s_Exposure_86.4sec.scn
- Soure 6c/gel 1/ERK/Inflam 2019-08-27_13h49m18s_Exposure_96.5sec.scn
- Soure 6c/gel 1/ERK/ladder.scn
- Soure 6c/gel 1/H2B/
- Soure 6c/gel 1/H2B/Inflam 2019-08-25_15h01m21s_Exposure_5.0sec.scn
- Soure 6c/gel 1/pERK figure.tif
- Soure 6c/gel 1/pERK/
- Soure 6c/gel 1/pERK/Inflam 2019-08-25_14h54m32s_Exposure_15.2sec.scn
- Soure 6c/gel 1/pERK/Inflam 2019-08-25_14h54m32s_Exposure_25.3sec.scn
- Soure 6c/gel 1/pERK/Inflam 2019-08-25_14h54m32s_Exposure_35.5sec.scn
- Soure 6c/gel 1/pERK/Inflam 2019-08-25_14h54m32s_Exposure_45.7sec.scn
- Soure 6c/gel 1/pERK/Inflam 2019-08-25_14h54m32s_Exposure_5.0sec.scn
- Soure 6c/gel 1/pERK/Inflam 2019-08-25_14h54m32s_Exposure_55.9sec.scn
- Soure 6c/gel 1/pERK/Inflam 2019-08-25_14h54m32s_Exposure_66.0sec.scn
- Soure 6c/gel 1/pERK/Inflam 2019-08-25_14h54m32s_Exposure_76.2sec.scn
- Soure 6c/gel 1/pERK/Inflam 2019-08-25_14h54m32s_Exposure_86.4sec.scn
- Soure 6c/gel 1/pERK/ladder.scn
- Soure 6c/gel 1/pkc figure.tif
- Soure 6c/gel 1/PKC/
- Soure 6c/gel 1/PKC/Inflam 2019-08-27_13h42m25s_Exposure_15.2sec.scn
- Soure 6c/gel 1/PKC/Inflam 2019-08-27_13h42m25s_Exposure_25.3sec.scn
- Soure 6c/gel 1/PKC/Inflam 2019-08-27_13h42m25s_Exposure_35.5sec.scn
- Soure 6c/gel 1/PKC/Inflam 2019-08-27_13h42m25s_Exposure_45.7sec.scn
- Soure 6c/gel 1/PKC/Inflam 2019-08-27_13h42m25s_Exposure_5.0sec.scn
- Soure 6c/gel 1/PKC/ladder.scn
- Soure 6c/gel 1/ppkc figure.tif
- Soure 6c/gel 1/pPKC/
- Soure 6c/gel 1/pPKC/Inflam 2019-08-25_14h49m18s_Exposure_106.7sec.scn
- Soure 6c/gel 1/pPKC/Inflam 2019-08-25_14h49m18s_Exposure_116.9sec.scn
- Soure 6c/gel 1/pPKC/Inflam 2019-08-25_14h49m18s_Exposure_127.1sec.scn
- Soure 6c/gel 1/pPKC/Inflam 2019-08-25_14h49m18s_Exposure_137.2sec.scn
- Soure 6c/gel 1/pPKC/Inflam 2019-08-25_14h49m18s_Exposure_147.4sec.scn
- Soure 6c/gel 1/pPKC/Inflam 2019-08-25_14h49m18s_Exposure_15.2sec.scn
- Soure 6c/gel 1/pPKC/Inflam 2019-08-25_14h49m18s_Exposure_157.6sec.scn
- Soure 6c/gel 1/pPKC/Inflam 2019-08-25_14h49m18s_Exposure_167.8sec.scn
- Soure 6c/gel 1/pPKC/Inflam 2019-08-25_14h49m18s_Exposure_177.9sec.scn
- Soure 6c/gel 1/pPKC/Inflam 2019-08-25_14h49m18s_Exposure_188.1sec.scn
- Soure 6c/gel 1/pPKC/Inflam 2019-08-25_14h49m18s_Exposure_25.3sec.scn
- Soure 6c/gel 1/pPKC/Inflam 2019-08-25_14h49m18s_Exposure_35.5sec.scn
- Soure 6c/gel 1/pPKC/Inflam 2019-08-25_14h49m18s_Exposure_45.7sec.scn
- Soure 6c/gel 1/pPKC/Inflam 2019-08-25_14h49m18s_Exposure_5.0sec.scn
- Soure 6c/gel 1/pPKC/Inflam 2019-08-25_14h49m18s_Exposure_55.9sec.scn
- Soure 6c/gel 1/pPKC/Inflam 2019-08-25_14h49m18s_Exposure_66.0sec.scn
- Soure 6c/gel 1/pPKC/Inflam 2019-08-25_14h49m18s_Exposure_76.2sec.scn
- Soure 6c/gel 1/pPKC/Inflam 2019-08-25_14h49m18s_Exposure_86.4sec.scn
- Soure 6c/gel 1/pPKC/Inflam 2019-08-25_14h49m18s_Exposure_96.5sec.scn
- Soure 6c/gel 1/pPKC/ladder.scn
- Soure 6c/gel 1/pzap70.tif
- Soure 6c/gel 1/pZap70+pep/
- Soure 6c/gel 1/pZap70+pep/Inflam 2019-08-28_10h53m09s_Exposure_106.7sec.scn
- Soure 6c/gel 1/pZap70+pep/Inflam 2019-08-28_10h53m09s_Exposure_116.9sec.scn
- Soure 6c/gel 1/pZap70+pep/Inflam 2019-08-28_10h53m09s_Exposure_127.1sec.scn
- Soure 6c/gel 1/pZap70+pep/Inflam 2019-08-28_10h53m09s_Exposure_137.2sec.scn
- Soure 6c/gel 1/pZap70+pep/Inflam 2019-08-28_10h53m09s_Exposure_147.4sec.scn
- Soure 6c/gel 1/pZap70+pep/Inflam 2019-08-28_10h53m09s_Exposure_15.2sec.scn
- Soure 6c/gel 1/pZap70+pep/Inflam 2019-08-28_10h53m09s_Exposure_157.6sec.scn
- Soure 6c/gel 1/pZap70+pep/Inflam 2019-08-28_10h53m09s_Exposure_167.8sec.scn
- Soure 6c/gel 1/pZap70+pep/Inflam 2019-08-28_10h53m09s_Exposure_177.9sec.scn
- Soure 6c/gel 1/pZap70+pep/Inflam 2019-08-28_10h53m09s_Exposure_25.3sec.scn
- Soure 6c/gel 1/pZap70+pep/Inflam 2019-08-28_10h53m09s_Exposure_35.5sec.scn
- Soure 6c/gel 1/pZap70+pep/Inflam 2019-08-28_10h53m09s_Exposure_45.7sec.scn
- Soure 6c/gel 1/pZap70+pep/Inflam 2019-08-28_10h53m09s_Exposure_5.0sec.scn
- Soure 6c/gel 1/pZap70+pep/Inflam 2019-08-28_10h53m09s_Exposure_55.9sec.scn
- Soure 6c/gel 1/pZap70+pep/Inflam 2019-08-28_10h53m09s_Exposure_66.0sec.scn
- Soure 6c/gel 1/pZap70+pep/Inflam 2019-08-28_10h53m09s_Exposure_76.2sec.scn
- Soure 6c/gel 1/pZap70+pep/Inflam 2019-08-28_10h53m09s_Exposure_86.4sec.scn
- Soure 6c/gel 1/pZap70+pep/Inflam 2019-08-28_10h53m09s_Exposure_96.5sec.scn
- Soure 6c/gel 1/pZap70+pep/ladder.scn
- Soure 6c/gel 2/
- Soure 6c/gel 2/ERK figure.tif
- Soure 6c/gel 2/ERK/
- Soure 6c/gel 2/ERK/Inflam 2019-08-27_14h12m56s_Exposure_106.7sec.scn
- Soure 6c/gel 2/ERK/Inflam 2019-08-27_14h12m56s_Exposure_116.9sec.scn
- Soure 6c/gel 2/ERK/Inflam 2019-08-27_14h12m56s_Exposure_127.1sec.scn
- Soure 6c/gel 2/ERK/Inflam 2019-08-27_14h12m56s_Exposure_137.2sec.scn
- Soure 6c/gel 2/ERK/Inflam 2019-08-27_14h12m56s_Exposure_147.4sec.scn
- Soure 6c/gel 2/ERK/Inflam 2019-08-27_14h12m56s_Exposure_15.2sec.scn
- Soure 6c/gel 2/ERK/Inflam 2019-08-27_14h12m56s_Exposure_157.6sec.scn
- Soure 6c/gel 2/ERK/Inflam 2019-08-27_14h12m56s_Exposure_167.8sec.scn
- Soure 6c/gel 2/ERK/Inflam 2019-08-27_14h12m56s_Exposure_25.3sec.scn
- Soure 6c/gel 2/ERK/Inflam 2019-08-27_14h12m56s_Exposure_35.5sec.scn
- Soure 6c/gel 2/ERK/Inflam 2019-08-27_14h12m56s_Exposure_45.7sec.scn
- Soure 6c/gel 2/ERK/Inflam 2019-08-27_14h12m56s_Exposure_5.0sec.scn
- Soure 6c/gel 2/ERK/Inflam 2019-08-27_14h12m56s_Exposure_55.9sec.scn
- Soure 6c/gel 2/ERK/Inflam 2019-08-27_14h12m56s_Exposure_66.0sec.scn
- Soure 6c/gel 2/ERK/Inflam 2019-08-27_14h12m56s_Exposure_76.2sec.scn
- Soure 6c/gel 2/ERK/Inflam 2019-08-27_14h12m56s_Exposure_86.4sec.scn
- Soure 6c/gel 2/ERK/Inflam 2019-08-27_14h12m56s_Exposure_96.5sec.scn
- Soure 6c/gel 2/ERK/ladder.scn
- Soure 6c/gel 2/h2b 2nd try/
- Soure 6c/gel 2/h2b 2nd try/Inflam 2019-08-27_14h23m41s_Exposure_15.2sec.scn
- Soure 6c/gel 2/h2b 2nd try/Inflam 2019-08-27_14h23m41s_Exposure_25.3sec.scn
- Soure 6c/gel 2/h2b 2nd try/Inflam 2019-08-27_14h23m41s_Exposure_35.5sec.scn
- Soure 6c/gel 2/h2b 2nd try/Inflam 2019-08-27_14h23m41s_Exposure_45.7sec.scn
- Soure 6c/gel 2/h2b 2nd try/Inflam 2019-08-27_14h23m41s_Exposure_5.0sec.scn
- Soure 6c/gel 2/h2b 2nd try/Inflam 2019-08-27_14h23m41s_Exposure_55.9sec.scn
- Soure 6c/gel 2/h2b 2nd try/Inflam 2019-08-27_14h23m41s_Exposure_66.0sec.scn
- Soure 6c/gel 2/h2b/
- Soure 6c/gel 2/h2b/Inflam 2019-08-25_15h11m57s_Exposure_106.7sec.scn
- Soure 6c/gel 2/h2b/Inflam 2019-08-25_15h11m57s_Exposure_116.9sec.scn
- Soure 6c/gel 2/h2b/Inflam 2019-08-25_15h11m57s_Exposure_127.1sec.scn
- Soure 6c/gel 2/h2b/Inflam 2019-08-25_15h11m57s_Exposure_137.2sec.scn
- Soure 6c/gel 2/h2b/Inflam 2019-08-25_15h11m57s_Exposure_147.4sec.scn
- Soure 6c/gel 2/h2b/Inflam 2019-08-25_15h11m57s_Exposure_15.2sec.scn
- Soure 6c/gel 2/h2b/Inflam 2019-08-25_15h11m57s_Exposure_157.6sec.scn
- Soure 6c/gel 2/h2b/Inflam 2019-08-25_15h11m57s_Exposure_25.3sec.scn
- Soure 6c/gel 2/h2b/Inflam 2019-08-25_15h11m57s_Exposure_35.5sec.scn
- Soure 6c/gel 2/h2b/Inflam 2019-08-25_15h11m57s_Exposure_45.7sec.scn
- Soure 6c/gel 2/h2b/Inflam 2019-08-25_15h11m57s_Exposure_5.0sec.scn
- Soure 6c/gel 2/h2b/Inflam 2019-08-25_15h11m57s_Exposure_55.9sec.scn
- Soure 6c/gel 2/h2b/Inflam 2019-08-25_15h11m57s_Exposure_66.0sec.scn
- Soure 6c/gel 2/h2b/Inflam 2019-08-25_15h11m57s_Exposure_76.2sec.scn
- Soure 6c/gel 2/h2b/Inflam 2019-08-25_15h11m57s_Exposure_86.4sec.scn
- Soure 6c/gel 2/h2b/Inflam 2019-08-25_15h11m57s_Exposure_96.5sec.scn
- Soure 6c/gel 2/pERK figure.tif
- Soure 6c/gel 2/pERK figure_2.tif
- Soure 6c/gel 2/pPKC + pERK/
- Soure 6c/gel 2/pPKC + pERK/Inflam 2019-08-25_15h04m21s_Exposure_106.7sec.scn
- Soure 6c/gel 2/pPKC + pERK/Inflam 2019-08-25_15h04m21s_Exposure_116.9sec.scn
- Soure 6c/gel 2/pPKC + pERK/Inflam 2019-08-25_15h04m21s_Exposure_127.1sec.scn
- Soure 6c/gel 2/pPKC + pERK/Inflam 2019-08-25_15h04m21s_Exposure_137.2sec.scn
- Soure 6c/gel 2/pPKC + pERK/Inflam 2019-08-25_15h04m21s_Exposure_147.4sec.scn
- Soure 6c/gel 2/pPKC + pERK/Inflam 2019-08-25_15h04m21s_Exposure_15.2sec.scn
- Soure 6c/gel 2/pPKC + pERK/Inflam 2019-08-25_15h04m21s_Exposure_157.6sec.scn
- Soure 6c/gel 2/pPKC + pERK/Inflam 2019-08-25_15h04m21s_Exposure_167.8sec.scn
- Soure 6c/gel 2/pPKC + pERK/Inflam 2019-08-25_15h04m21s_Exposure_177.9sec.scn
- Soure 6c/gel 2/pPKC + pERK/Inflam 2019-08-25_15h04m21s_Exposure_188.1sec.scn
- Soure 6c/gel 2/pPKC + pERK/Inflam 2019-08-25_15h04m21s_Exposure_198.3sec.scn
- Soure 6c/gel 2/pPKC + pERK/Inflam 2019-08-25_15h04m21s_Exposure_208.4sec.scn
- Soure 6c/gel 2/pPKC + pERK/Inflam 2019-08-25_15h04m21s_Exposure_25.3sec.scn
- Soure 6c/gel 2/pPKC + pERK/Inflam 2019-08-25_15h04m21s_Exposure_35.5sec.scn
- Soure 6c/gel 2/pPKC + pERK/Inflam 2019-08-25_15h04m21s_Exposure_45.7sec.scn
- Soure 6c/gel 2/pPKC + pERK/Inflam 2019-08-25_15h04m21s_Exposure_5.0sec.scn
- Soure 6c/gel 2/pPKC + pERK/Inflam 2019-08-25_15h04m21s_Exposure_55.9sec.scn
- Soure 6c/gel 2/pPKC + pERK/Inflam 2019-08-25_15h04m21s_Exposure_66.0sec.scn
- Soure 6c/gel 2/pPKC + pERK/Inflam 2019-08-25_15h04m21s_Exposure_76.2sec.scn
- Soure 6c/gel 2/pPKC + pERK/Inflam 2019-08-25_15h04m21s_Exposure_86.4sec.scn
- Soure 6c/gel 2/pPKC + pERK/Inflam 2019-08-25_15h04m21s_Exposure_96.5sec.scn
- Soure 6c/gel 3/
- Soure 6c/gel 3/actin figure.tif
- Soure 6c/gel 3/actin/
- Soure 6c/gel 3/actin/Inflam 2019-08-28_10h42m50s_Exposure_106.7sec.scn
- Soure 6c/gel 3/actin/Inflam 2019-08-28_10h42m50s_Exposure_116.9sec.scn
- Soure 6c/gel 3/actin/Inflam 2019-08-28_10h42m50s_Exposure_127.1sec.scn
- Soure 6c/gel 3/actin/Inflam 2019-08-28_10h42m50s_Exposure_137.2sec.scn
- Soure 6c/gel 3/actin/Inflam 2019-08-28_10h42m50s_Exposure_15.2sec.scn
- Soure 6c/gel 3/actin/Inflam 2019-08-28_10h42m50s_Exposure_25.3sec.scn
- Soure 6c/gel 3/actin/Inflam 2019-08-28_10h42m50s_Exposure_35.5sec.scn
- Soure 6c/gel 3/actin/Inflam 2019-08-28_10h42m50s_Exposure_45.7sec.scn
- Soure 6c/gel 3/actin/Inflam 2019-08-28_10h42m50s_Exposure_5.0sec.scn
- Soure 6c/gel 3/actin/Inflam 2019-08-28_10h42m50s_Exposure_55.9sec.scn
- Soure 6c/gel 3/actin/Inflam 2019-08-28_10h42m50s_Exposure_66.0sec.scn
- Soure 6c/gel 3/actin/Inflam 2019-08-28_10h42m50s_Exposure_76.2sec.scn
- Soure 6c/gel 3/actin/Inflam 2019-08-28_10h42m50s_Exposure_86.4sec.scn
- Soure 6c/gel 3/actin/Inflam 2019-08-28_10h42m50s_Exposure_96.5sec.scn
- Soure 6c/gel 3/actin/ladder.scn
- Soure 6c/gel 3/ERK figure.tif
- Soure 6c/gel 3/ERK/
- Soure 6c/gel 3/ERK/Inflam 2019-08-27_14h43m23s_Exposure_15.2sec.scn
- Soure 6c/gel 3/ERK/Inflam 2019-08-27_14h43m23s_Exposure_5.0sec.scn
- Soure 6c/gel 3/ERK/ladder.scn
- Soure 6c/gel 3/h2b/
- Soure 6c/gel 3/h2b/Inflam 2019-08-25_14h43m46s_Exposure_106.7sec.scn
- Soure 6c/gel 3/h2b/Inflam 2019-08-25_14h43m46s_Exposure_116.9sec.scn
- Soure 6c/gel 3/h2b/Inflam 2019-08-25_14h43m46s_Exposure_127.1sec.scn
- Soure 6c/gel 3/h2b/Inflam 2019-08-25_14h43m46s_Exposure_137.2sec.scn
- Soure 6c/gel 3/h2b/Inflam 2019-08-25_14h43m46s_Exposure_147.4sec.scn
- Soure 6c/gel 3/h2b/Inflam 2019-08-25_14h43m46s_Exposure_15.2sec.scn
- Soure 6c/gel 3/h2b/Inflam 2019-08-25_14h43m46s_Exposure_25.3sec.scn
- Soure 6c/gel 3/h2b/Inflam 2019-08-25_14h43m46s_Exposure_35.5sec.scn
- Soure 6c/gel 3/h2b/Inflam 2019-08-25_14h43m46s_Exposure_45.7sec.scn
- Soure 6c/gel 3/h2b/Inflam 2019-08-25_14h43m46s_Exposure_5.0sec.scn
- Soure 6c/gel 3/h2b/Inflam 2019-08-25_14h43m46s_Exposure_55.9sec.scn
- Soure 6c/gel 3/h2b/Inflam 2019-08-25_14h43m46s_Exposure_66.0sec.scn
- Soure 6c/gel 3/h2b/Inflam 2019-08-25_14h43m46s_Exposure_76.2sec.scn
- Soure 6c/gel 3/h2b/Inflam 2019-08-25_14h43m46s_Exposure_86.4sec.scn
- Soure 6c/gel 3/h2b/Inflam 2019-08-25_14h43m46s_Exposure_96.5sec.scn
- Soure 6c/gel 3/Inflam 2019-08-25_14h36m07s_Exposure_5.0sec.jpg
- Soure 6c/gel 3/pERK figure.tif
- Soure 6c/gel 3/pERK/
- Soure 6c/gel 3/pERK/Inflam 2019-08-25_14h36m07s_Exposure_106.7sec.scn
- Soure 6c/gel 3/pERK/Inflam 2019-08-25_14h36m07s_Exposure_15.2sec.scn
- Soure 6c/gel 3/pERK/Inflam 2019-08-25_14h36m07s_Exposure_25.3sec.scn
- Soure 6c/gel 3/pERK/Inflam 2019-08-25_14h36m07s_Exposure_35.5sec.scn
- Soure 6c/gel 3/pERK/Inflam 2019-08-25_14h36m07s_Exposure_45.7sec.scn
- Soure 6c/gel 3/pERK/Inflam 2019-08-25_14h36m07s_Exposure_5.0sec.scn
- Soure 6c/gel 3/pERK/Inflam 2019-08-25_14h36m07s_Exposure_55.9sec.scn
- Soure 6c/gel 3/pERK/Inflam 2019-08-25_14h36m07s_Exposure_66.0sec.scn
- Soure 6c/gel 3/pERK/Inflam 2019-08-25_14h36m07s_Exposure_76.2sec.scn
- Soure 6c/gel 3/pERK/Inflam 2019-08-25_14h36m07s_Exposure_86.4sec.scn
- Soure 6c/gel 3/pERK/Inflam 2019-08-25_14h36m07s_Exposure_96.5sec.scn
- Soure 6c/gel 3/pERK/ladder.scn
- Soure 6c/gel 3/pkc figure.tif
- Soure 6c/gel 3/PKC+pep/
- Soure 6c/gel 3/PKC+pep/Inflam 2019-08-28_10h59m33s_Exposure_15.2sec.scn
- Soure 6c/gel 3/PKC+pep/Inflam 2019-08-28_10h59m33s_Exposure_25.3sec.scn
- Soure 6c/gel 3/PKC+pep/Inflam 2019-08-28_10h59m33s_Exposure_35.5sec.scn
- Soure 6c/gel 3/PKC+pep/Inflam 2019-08-28_10h59m33s_Exposure_45.7sec.scn
- Soure 6c/gel 3/PKC+pep/Inflam 2019-08-28_10h59m33s_Exposure_5.0sec.scn
- Soure 6c/gel 3/PKC+pep/Inflam 2019-08-28_10h59m33s_Exposure_55.9sec.scn
- Soure 6c/gel 3/PKC+pep/Inflam 2019-08-28_10h59m33s_Exposure_66.0sec.scn
- Soure 6c/gel 3/PKC+pep/Inflam 2019-08-28_10h59m33s_Exposure_76.2sec.scn
- Soure 6c/gel 3/PKC+pep/ladder.scn
- Soure 6c/gel 3/pPKC 2nd try/
- Soure 6c/gel 3/pPKC 2nd try/Inflam 2019-08-27_14h30m00s_Exposure_106.7sec.scn
- Soure 6c/gel 3/pPKC 2nd try/Inflam 2019-08-27_14h30m00s_Exposure_116.9sec.scn
- Soure 6c/gel 3/pPKC 2nd try/Inflam 2019-08-27_14h30m00s_Exposure_127.1sec.scn
- Soure 6c/gel 3/pPKC 2nd try/Inflam 2019-08-27_14h30m00s_Exposure_137.2sec.scn
- Soure 6c/gel 3/pPKC 2nd try/Inflam 2019-08-27_14h30m00s_Exposure_147.4sec.scn
- Soure 6c/gel 3/pPKC 2nd try/Inflam 2019-08-27_14h30m00s_Exposure_15.2sec.scn
- Soure 6c/gel 3/pPKC 2nd try/Inflam 2019-08-27_14h30m00s_Exposure_157.6sec.scn
- Soure 6c/gel 3/pPKC 2nd try/Inflam 2019-08-27_14h30m00s_Exposure_167.8sec.scn
- Soure 6c/gel 3/pPKC 2nd try/Inflam 2019-08-27_14h30m00s_Exposure_177.9sec.scn
- Soure 6c/gel 3/pPKC 2nd try/Inflam 2019-08-27_14h30m00s_Exposure_188.1sec.scn
- Soure 6c/gel 3/pPKC 2nd try/Inflam 2019-08-27_14h30m00s_Exposure_198.3sec.scn
- Soure 6c/gel 3/pPKC 2nd try/Inflam 2019-08-27_14h30m00s_Exposure_208.4sec.scn
- Soure 6c/gel 3/pPKC 2nd try/Inflam 2019-08-27_14h30m00s_Exposure_218.6sec.scn
- Soure 6c/gel 3/pPKC 2nd try/Inflam 2019-08-27_14h30m00s_Exposure_228.8sec.scn
- Soure 6c/gel 3/pPKC 2nd try/Inflam 2019-08-27_14h30m00s_Exposure_239.0sec.scn
- Soure 6c/gel 3/pPKC 2nd try/Inflam 2019-08-27_14h30m00s_Exposure_249.1sec.scn
- Soure 6c/gel 3/pPKC 2nd try/Inflam 2019-08-27_14h30m00s_Exposure_25.3sec.scn
- Soure 6c/gel 3/pPKC 2nd try/Inflam 2019-08-27_14h30m00s_Exposure_259.3sec.scn
- Soure 6c/gel 3/pPKC 2nd try/Inflam 2019-08-27_14h30m00s_Exposure_35.5sec.scn
- Soure 6c/gel 3/pPKC 2nd try/Inflam 2019-08-27_14h30m00s_Exposure_45.7sec.scn
- Soure 6c/gel 3/pPKC 2nd try/Inflam 2019-08-27_14h30m00s_Exposure_5.0sec.scn
- Soure 6c/gel 3/pPKC 2nd try/Inflam 2019-08-27_14h30m00s_Exposure_55.9sec.scn
- Soure 6c/gel 3/pPKC 2nd try/Inflam 2019-08-27_14h30m00s_Exposure_66.0sec.scn
- Soure 6c/gel 3/pPKC 2nd try/Inflam 2019-08-27_14h30m00s_Exposure_76.2sec.scn
- Soure 6c/gel 3/pPKC 2nd try/Inflam 2019-08-27_14h30m00s_Exposure_86.4sec.scn
- Soure 6c/gel 3/pPKC 2nd try/Inflam 2019-08-27_14h30m00s_Exposure_96.5sec.scn
- Soure 6c/gel 3/pPKC 2nd try/ladder.scn
- Soure 6c/gel 3/pPKC figure.tif
- Soure 6c/gel 3/pPKC/
- Soure 6c/gel 3/pPKC/Inflam 2019-08-25_14h17m45s_Exposure_106.7sec.scn
- Soure 6c/gel 3/pPKC/Inflam 2019-08-25_14h17m45s_Exposure_116.9sec.scn
- Soure 6c/gel 3/pPKC/Inflam 2019-08-25_14h17m45s_Exposure_127.1sec.scn
- Soure 6c/gel 3/pPKC/Inflam 2019-08-25_14h17m45s_Exposure_137.2sec.scn
- Soure 6c/gel 3/pPKC/Inflam 2019-08-25_14h17m45s_Exposure_147.4sec.scn
- Soure 6c/gel 3/pPKC/Inflam 2019-08-25_14h17m45s_Exposure_15.2sec.scn
- Soure 6c/gel 3/pPKC/Inflam 2019-08-25_14h17m45s_Exposure_157.6sec.scn
- Soure 6c/gel 3/pPKC/Inflam 2019-08-25_14h17m45s_Exposure_167.8sec.scn
- Soure 6c/gel 3/pPKC/Inflam 2019-08-25_14h17m45s_Exposure_177.9sec.scn
- Soure 6c/gel 3/pPKC/Inflam 2019-08-25_14h17m45s_Exposure_188.1sec.scn
- Soure 6c/gel 3/pPKC/Inflam 2019-08-25_14h17m45s_Exposure_198.3sec.scn
- Soure 6c/gel 3/pPKC/Inflam 2019-08-25_14h17m45s_Exposure_208.4sec.scn
- Soure 6c/gel 3/pPKC/Inflam 2019-08-25_14h17m45s_Exposure_218.6sec.scn
- Soure 6c/gel 3/pPKC/Inflam 2019-08-25_14h17m45s_Exposure_228.8sec.scn
- Soure 6c/gel 3/pPKC/Inflam 2019-08-25_14h17m45s_Exposure_239.0sec.scn
- Soure 6c/gel 3/pPKC/Inflam 2019-08-25_14h17m45s_Exposure_249.1sec.scn
- Soure 6c/gel 3/pPKC/Inflam 2019-08-25_14h17m45s_Exposure_25.3sec.scn
- Soure 6c/gel 3/pPKC/Inflam 2019-08-25_14h17m45s_Exposure_259.3sec.scn
- Soure 6c/gel 3/pPKC/Inflam 2019-08-25_14h17m45s_Exposure_269.5sec.scn
- Soure 6c/gel 3/pPKC/Inflam 2019-08-25_14h17m45s_Exposure_279.6sec.scn
- Soure 6c/gel 3/pPKC/Inflam 2019-08-25_14h17m45s_Exposure_289.8sec.scn
[truncated: 9 more entries]
